# Supplementary material for: Neural representation of cytokines by vagal sensory neurons
Source: Nat Commun. 2025 Apr 24;16:3840. doi: 10.1038/s41467-025-59248-6 (PMC12019601; doi:10.1038/s41467-025-59248-6)
Supplement: Supplementary file 7 — Source Data [file 41467_2025_59248_MOESM7_ESM.xlsx]

## Sheet: Fig 1D
Fig. 1D Cytokine-specific sensory neuron responses mean peak trace Amplitude (DFF) per mouse
IL-1B	TNF	IL-10
12.6567	45.2032	45.8017
29.0732	46.8267	52.8068
34.4599	34.9211	57.6833
22.7444	40.1334	84.433
27.2119	48.2218	62
25.0541	30.1884	117.399
11.3316	29.3192	100.041
26.6296	32.5707	81.9097
16.7754	66.1928	49.2479
	33.3488	68.8915
	51.9381	86.0202

## Sheet: Fig 2D, F
Fig. 2D Neuronal responses to cytokines					Fig 2F Cytokine receptor expression
Counts	% of total	Group			Counts	% of total	Group
199	100	total			1600	100	Total
34	17.0854	IL1B			230	14.375	TNFR
81	40.7035	TNF			145	9.0625	IL1R
57	28.6432	Both			1103	68.9375	Both
27	13.5678	Non cytokine			126	7.875	Neither

## Sheet: Fig 3 A-F
Fig 3A Body Weight %∆
Day	control							DSS
1	100	100	100	100	100	100		100	100	100	100	100	100
2	100	100	100	100	100	100		100	100	100	100	100	100
3	103.333	100	103.333	94.1176	100	100		97.2973	100	102.778	100	100	100
4	100	100	103.333	94.1176	100	103.125		91.8919	100	102.778	103.226	102.941	100
5	100	100	103.333	94.1176	103.333	100		91.8919	102.941	100	103.226	100	100
6	103.333	103.125	106.667	97.0588	103.333	100		86.4865	97.0588	100	96.7742	94.1176	90.3226
7	100	100	106.667	94.1176	103.333	100		86.4865	91.1765	94.4444	96.7742	91.1765	87.0968
8	100	100	103.333	91.1765	103.333	100		78.3784	85.2941	86.1111	96.7742	88.2353	80.6452
Fig 3B Disease Activity Index (AU)
Day	control								DSS
0	0	0	0	0	0	0	0	0	0	0	0	0	0	0	0	0
1	0	0	0.5	0.5	0.5	0.5	0	0.25	0	0	0.25	0	0.25	0.25	0.25	0.25
2	0	0	0.5	0.25	0.5	0.25	0	0.25	0	0	0.25	0	0.25	0.5	0.25	0.25
3	0	0	0.5	0.25	0.5	0.25	0.25	0	0.25	0.5	0.75	0.5	1	1	0.5	1.05
4	0	0	0.5	0.25	0.5	0.25	0	0	1	1	1.5	0.75	1.5	1.75	1	0.75
5	0	0	0.5	0.25	0.5	0.25	0.25	0.25	1.5	1.5	1.5	1	2	2	1.38	1.25
6	0	0	0.5	0.25	0.5	0.25	0.5	0.25	1.5	1.75	2	3.25	2.25	2	2.5	3
7	0	0	0.5	0.25	0.5	0.25	0.5	0.25	2	2.5	2.25	3.75	2.25	3.5	2.5	0.25
8	0	0	0	0.25	0	0.25	0.25	0.25	3		2.5		3.25	3	2.5
Fig 3C Colon Length (cm)			Fig 3D Histological Severity Score
control	DSS+		DSS Histology Severity Score: Control			DSS Histology Severity Score: DSS
6.8	6.5		Mouse #	Average Histology Score (AU)		Mouse #	Average Histology Score (AU)
8.4	6.5		1	0.875		1	2.125
8	6		2	0.25		2	1.75
8	5.9		3	0.5		3	1.375
8	5.9		4	0.625		4	1.5
8.3	6.6		5	0		5	1.75
8.7	8		6	0.25		6	1.5
7.5	6.3		7	0		7	2
7.5	9.2		8	0		8	1.625
7.5	6.2		9	0.25		9	2.5
7.5	6.9		10	0.25		10	2.125
7.5	7.5		11	0.125		11	1.375
	6.9		12	0		12	1.375
	7.5		13	0.375		13	2.25
			14	0.125		14	1.875
			15	0		15	1.875
			16	0		16	1.875
			17	0		17	2.25
			18	0		18	2
			19	0		19	2.625
			20	0		20	2.25
						21	2.125
						22	2.5
						23	1.625
						24	2
						25	0.75
						26	0.75
Fig 3E Serum cytokine levels (pg/ml)
IL1B
Day	Control									DSS
2	0.380826	0.156133	0.1							0.1	0.1	0.22054
7	0.1	6.83973	1.10749	0.1	0.1	0.946673	0.1	0.1	0.1	6.56459	6.13391	0.1	0.1	4.77692	0.1	58.5	0.1	10.7886
14	6.25504	9.13898	0.1							7.84242	10	0.1
21	0.1	0.1	0.1	0.1						0.1	0.1	0.1	0.1	4.12979	0.1
TNF
Day	Control									DSS
2	12.4568	6.14184	7.23353							6.94557	8.08202	11.022
7	6.81492	10.1871	16.9012	3.95676	6.36853	7.76064	12.3151	7.87692	9.45955	28.5195	14.1714	15.0736	12.8762	21.6694	12.7614	15.363	8.45056	22.609
14	16.0614	12.8356	12.0782							23.9136	19.0984	21.5759
21	4.10278	9.20756	8.73737	8.83275						7.82222	15.2621	9.582	12.5383	16.4783	10.0377
IL10
Day	Control									DSS
2	9.6324	7.60512	15.972							2.9682	9.77226	17.0277
7	17.2911	33.8224	28.2964	13.7831	4.85682	12.0453	17.6191	9.09371	16.8946	55.4323	29.0693	40.908	60.6963	32.1586	33.698	39.0633	9.36739	27.9099
14	23.047	36.7678	13.0452							53.9875	21.5508	14.1805
21	7.80691	13.9155	8.28069	5.77024						16.7633	16.5611	12.1197	14.9796	20.9619	13.3797
IL6
Day	Control									DSS
2	57.5502	211.928	64.2351							50.7553	27.6443	49.8488
7	37.6125	310.764	532.468	44.9164	10.865	86.6875	40.0019	66.5898	33.3418	2244.63	1049.03	1575.96	817.279	1603.39	3790.19	1202.38	178.783	1043.54
14	12.472	42.9247	8.64272							5724.27	716.533	614.23
21	1	84.5807	83.1405	32.1286						34.1141	215.203	11.2873	329.658	863.128	583.939
CXCL1
Day	Control									DSS
2	269.464	321.242	484.135							354.707	214.598	721.701
7	196.273	1049.82	748.32	182.813	337.511	420.881	589.925	249.985	333.491	2004.81	1878.33	1171.89	2743.93	2406.49	1890.82	905.866	439.425	1678.87
14	550.514	467.417	164.869							1810.89	1320.42	957.159
21	76.5244	477.274	321.485	121.593						371.543	463.994	81.401	223.28	422.663	529.44
MCP-1
Day	Control									DSS
2	105.375	188.261	89.445							67.6657	59.5216	86.0751
7	46.216	179.833	739.624	44.8328	31.3692	117.37	56.0324	102.564	68.6904	487.247	379.007	188.097	450.894	265.33	201.029	184.156	54.0967	110.27
14	68.7943	90.4385	45.7189							181.53	104.801	84.1482
21	19.4972	159.268	95.4657	41.3421						36.2374	35.7138	23.8954	115.021	118.423	89.7148
Fig 3F Colon cytokine levels (pg/ml protein)
IL1B
Day	Vehicle									DSS
2	0.542746	1.04456	0.236325							1.03347	1.65862	0.728223
7	0.529659	0.669492	0.355959	1.38923	0.149022	1.4578	0.704672	4.0267	0.686944	367.233	268.292	44.9721	195.642	155.644	301.579	16.4202	24.1085	75.1348
14	0.132344	1.4664	0.372557							163.965	217.383	84.2352	200
21	0.018594	0.906928	0.79374	0.811394						3.09457	4.55211	1.23208	0.196509	244.829	18.5541
TNF
Day	Vehicle									DSS
2	1.45532	5.14168	5.67235							2.02384	2.14666	1.18421
7	1.28725	1.04948	0.877862	0.808676	0.703577	3.4308	2.37876	3.22665	1.31067	205.023	181.191	15.5982	127.879	125.693	217.988	18.9013	29.2672	150.476
14	0.962366	2.55183	0.430205							37.2557	87.6056	11.9085
21	0.136788	0.460315	1.43897	1.77617						1.94504	5.52822	2.96416	0.962582	43.6423	6.39113
IL10
Day	Vehicle									DSS
2	0.394417	1.19538	0.2004							0.194749	0.005961	0.003801
7	0.56857	0.008141	0.645659	0.510121	0.422543	2.17233	1.45653	0.047916	0.785025	41.1409	42.0101	5.77374	10.278	9.4624	25.9656	1.94655	4.86632	16.7795
14	0.444872	0.986269	0.007323							6.25449	4.2656	0.471315
21	0.131468	0.228044	0.517523	0.017809						0.219939	0.814696	0.459103	0.481026	1.7163	1.32942
IL-6
Day	Vehicle									DSS
2	0.234649	2.84914	2.4649							1.85127	43.4167	12.8105
7	5.36646	1.49151	2.77815	1.33749	0.741419	3.26146	1.15938	3.11169	0.707366	25222.2	3037.52	3088.89	2393.76	3567.42	7533.36	505.119	499.071	1588.81
14	0.614909	4.39426	0.122051							4327.86	1521.42	631.097
21	0.632071	0.357182	0.382223	0.745281						1.43975	18.4737	3.28425	2.36495	729.531	322.56
CXCL1
Day	Vehicle									DSS
2	1.54668	5.32076	3.68024							6.49821	9.10173	4.86287
7	7.47503	6.70168	9.87987	5.24263	4.93289	18.1355	10.9153	21.039	6.33229	4437.98	2286.08	292.817	497.767	948.376	535.754	372.37	403.685	691.199
14	2.62783	4.32765	3.70499							571.062	474.371	62.7411
21	3.87214	8.13583	5.07225	8.00843						11.0132	22.9115	8.0923	2.61356	113.372	216.084
MCP1
Day	Vehicle									DSS
2	5.09622	27.8208	10.8835							8.84616	12.4222	5.35664
7	8.47858	38.3931	20.4542	14.0263	4.49405	32.2491	22.0435	32.4483	9.05491	1165.73	797.611	109.537	326.221	518.137	625.184	174.795	168.52	200.853
14	4.7346	10.1578	4.6296							344.257	199.804	24.0446
21	2.91621	10.3098	8.20641	8.28662						15.9464	9.65406	5.30495	8.24154	48.5312	44.3378

## Sheet: Fig 4 B, D-G
Fig 4B Number of active numbers averaged per mouse (count)						Fig 4D Baseline activity averaged per mouse Amplitude (DFF)
Control	DSS					Control	DSS
11	19					54.0314	33.3257
7	14					66.3409	32.1655
6	48					26.5839	25.45
4	11					52.6705	10.5014
5	19					42.4617	38.8166
9	16					31.7157	15.4551
18	41					27.4002	51.2385
25	17					32.6492	16.0263
31	31					25.8234	26.2549
9	37					42.814	41.5442
11	42					33.3696
						50.217
						62.1578
						48.9724
Fig 4E Disease Activity Index, control vs DSS
Day	Control							DSS
1	0	0	0	0	0	0	0	0	0	0	0	0	0	0	0	0
2	0	0.25	0	0	0	0	0	0	0.25	0	0.25	1	0	0.25	0	0.5
3	0	0.75	0	1	0	0	0.25	0	0.25	0.25	1.25	0.75	0.5	0.25	0	0.25
4	0.25	0	0.25	0.25	0	0.25	0	0.25	0.25	0.5	1.75	1	1.25	0.75	1	0.75
5	0	0	0.25	0.25	0	0.333333	0.25	0.75	0.333333	0.5	2.25	1.5	1.25	1	1	1
6	0	0	0.25	0.5	0.25	0.333333	0	0.5	0.666667	0.25	2.5	1.5	1	1.25	1	2.25
7	0.25	0	0	0	0	0.5	0	2.75	2	2.5	2.75	2.25	1.75	1.5	1.33333	2
8	0.25	0.25	0	0.25	0.5	0.25	0	2.5	2	2.5	3.25	3.25	2.75	1.5	2.25	3.5
9	0.25	0	0	0.25	0.5	0	0	2.5	1.75	2.5	2.5	1.5	2	1	1.66667	2.25
10	0	0	0	0.25	0.5	0	0	2	1.8	2	2	2	1.75	1.5	1.5	2.66667
11	0	0	0.25	0.25	0.5	0.25	0	1.5	1.25	2.5	2	2	1.75	1.25	1.66667	1.75
12	0	0	0	0.2	0.4	0.2	0	1.25	1.25	2.25	1.4	1.4	1.5	0.8	1.2	2
13	0	0	0	0.5	0.25	0	0.25	1	1	0.75	2	1.25	2	0.5	1.25	1.75
14	0	0	0	0.5	0.333333	0	0.333333	0.75	0.5	0.5	1	0.75	1	0.25	1	1.75
15	0	0.25	0					0.4	0.2	0.4
16	0	0	0.25					0.25	0	0.25
17	0.25	0	0					0.5	0.25	0.25
18	0	0	0					0.25	0.5	0.25
19	0	0	0					0.25	0.25	0.333333
20	0	0	0					0.25	0.333333	0.25
21	0	0	0					0.333333	0.25	0
Fig 4F Colon Length (cm), control vs DSS
Day	Control												DSS
2	9	8	8										7.5	7	8
7	6.8	8.4	8	8	8.3	8.7	7.5	7.5	7.5	7.5	8	7.5	6.5	6.5	6	5.9	5.9	6.6	6.9	6.3	9.2	6.2	6.9	7.5
14	8	8	8.5	8	9	9							6	5	7	7	7	8
21	8	8	7.5										7	7	8
Fig 4G Amplitude (DFF), control vs DSS
Day	Vehicle									DSS
2	70.1565	48.0685	20.1491							65	55.5	10.8811
7	42.8527	70.1565	48.0685	20.1491	54.0786	61.6659	25.1174	35.1322	24.8242	13.38	25.42	19.44	23.43	8.242	14.63	18.26	24.28	18.43
14	58.9729	34.9652	55.0743	44.8446						15.76	16.45	7.26	24.46
21	24.7772	31	65.2611	55.5983						49	12.5625	24.0171	59.6214

## Sheet: Fig 5 B-D
Fig. 5B Significantly up and downregulated genes (Volcano Plot)
Upregulated						Downregulated
name	description	log2FoldChange	pvalue	padj		name	description	log2FoldChange	pvalue	padj
Tpcn1	Tpcn1	2.02482	1.79509	0.0160291		Ramp1	Ramp1	-1.06488	1.65924	0.0219157
Cacna2d2	Cacna2d2	1.92837	2.64924	0.00224267		Tlr3	Tlr3	-1.20638	1.92217	0.0119627
Grik4	Grik4	1.88041	1.9525	0.0111557		Tank	Tank	-1.21533	2.45923	0.0034735
Syt7	Syt7	1.60883	4.09278	8.07639e-05		Ramp2	Ramp2	-1.40073	2.1775	0.00664512
Dbh	Dbh	1.59288	2.24992	0.00562443		Cxcl1	Cxcl1	-1.47086	1.96474	0.0108458
Grin3b	Grin3b	1.48308	2.06413	0.00862711		Tnfrsf12a	Tnfrsf12a	-1.50555	3.53203	0.000293744
Kcnk18	Kcnk18	1.2623	1.57517	0.0265967		Il12a	Il12a	-2.37727	1.32679	0.0471206
Cacna1h	Cacna1h	1.13368	1.76243	0.0172811		Ccl11	Ccl11	-3.39257	1.96573	0.0108211
Scn10a	Scn10a	1.02073	4.47672	3.3364e-05		Ccl3	Ccl3	-3.9951	2.51562	0.00305055
Kcnj12	Kcnj12	1.01925	1.95967	0.0109732		S100a8	S100a8	-7.4185	2.3233	0.00475002
Fig. 5C Neuronal signaling pathways
Go Biological process Terms	Count	%	P-Value	Fold Enrichment	FDR
upregulated
membrane depolarization during action potential	3	1.7	0.0036	33.1	0.23
positive regulation of calcium ion-dependent exocytosis	3	1.7	0.0036	33.1	0.23
regulation of small GTPase mediated signal transduction	3	1.7	0.0056	26.5	0.29
presynaptic modulation of chemical synaptic transmission	4	2.2	0.0045	12	0.25
sodium ion transmembrane transport	5	2.8	0.0018	9.7	0.17
regulation of membrane potential	5	2.8	0.0033	8.2	0.23
calcium ion transmembrane transport	5	2.8	0.0039	7.8	0.23
monoatomic ion transmembrane transport	13	7.2	5e-07	6.8	0.00057
Fig. 5D Neuronal signaling pathways
Go Biological process Terms	Count	%	P-Value	Fold Enrichment	FDR
downregulated
innate immune response	21	5.5	2.1e-05	3.1	0.0094
inflammatory response	16	4.2	0.00023	3.1	0.052
cellular response to tumor necrosis factor	7	1.8	0.011	3.7	0.38
response to cytokine	5	1.3	0.018	5	0.53
positive regulation of inflammatory response	6	1.6	0.0055	5.3	0.23
cell surface receptor signaling pathway via JAK-STAT	4	1	0.02	6.9	0.56
chemokine-mediated signaling pathway	5	1.3	0.0047	7.4	0.21
response to interleukin-1	5	1.3	0.00074	12.1	0.11

## Sheet: Fig 6 B-E
Fig 6B: IL1B Amplitude (DFF) control vs DSS				Fig 6C: TNF Amplitude (DFF) control vs DSS				Fig 6D: IL10 Amplitude (DFF) control vs DSS
Control	DSS			Control	DSS			Control	DSS
33.3492	48.1514			50.3322	49.4292			87.0651	47.4371
29.6607	33.6713			69.2215	51.3056			107.116	55.7187
17.3604	28.2951			45.5148	42.0753			83.2718	44.3891
35.1869	24.9679			68.3063	53.1125			68.5376	47.7943
40.09	25.9024			60.1837	45.2459			135.735	68.3084
34.5687	45.6731			55.8263	33.5555			111.977	51.7839
22.5521	36.5106			60.6391	33.0545			76.2315	65.9167
23.0825				56.4583	47.631				63.4046
				49.5611	52.018
				43.716	35.2809
				63.0283
Fig 6E: Multiparameter comparison of cytokine-specific responses in control and DSS conditions
Control Peak features							DSS Peak features
peak_widths	peak_max_dff	average_rise_slope	average_decay_slope	label			peak_widths	peak_max_dff	average_rise_slope	average_decay_slope	label
4.7	41.8881	0.0308001	0.0829813	IL1			4.85	46.7382	0.0338683	0.0851116	IL1
14.5	31.4787	0.0178856	0.00758691	IL1			2.75	43.9119	0.1996	0.0509787	IL1
7.15	29.3153	0.0418789	0.0135356	IL1			3.4	44.9314	0.10698	0.0480117	IL1
6.65	33.8939	0.016947	0.0523376	IL1			9.15	4.50213	0.00511606	0.00162007	IL1
10.7	18.6163	0.0157765	0.00603463	IL1			5.95	10.7153	0.0446472	0.00503985	IL1
8.9	25.2037	0.0165814	0.0123937	IL1			3.35	2.28675	0.00204174	0.0111795	IL1
6.6	33.4678	0.0380316	0.019175	IL1			6.6	18.0759	0.0129114	0.0146349	IL1
12.2	46.5012	0.0318502	0.0136224	IL1			4.9	17.6931	0.0215769	0.0157972	IL1
11.45	21.8998	0.00875992	0.0103815	IL1			4.35	24.235	0.0356397	0.0232811	IL1
8.75	25.8166	0.0138799	0.0159093	IL1			5.9	2.71494	0.00193924	0.00282506	IL1
10.9	16.2712	0.00640598	0.00890363	IL1			4	18.5752	0.0663399	0.0140765	IL1
12.8	36.2549	0.035544	0.00887179	IL1			11.2	22.2201	0.00991969	0.00999393	IL1
6.9	18.2638	0.0118596	0.0151963	IL1			3.55	30.9582	0.051597	0.0382314	IL1
15.8	17.6649	0.00700988	0.00466647	IL1			10.4	19.1142	0.01517	0.00660193	IL1
6.6	42.054	0.0231066	0.0524575	IL1			8.95	21.0888	0.0144444	0.0100148	IL1
5.85	45.4859	0.0291576	0.0596602	IL1			1	2.26078	0.113039	0.00600503	IL1
9.35	16.9057	0.0112705	0.00747893	IL1			5.85	11.8131	0.00787541	0.0142956	IL1
9.85	21.2134	0.0137749	0.0088651	IL1			7.1	41.1753	0.0823506	0.0176967	IL1
4.75	8.15915	0.00551294	0.0203847	IL1			9.75	35.0592	0.0203832	0.0162091	IL1
15.5	18.0708	0.0115839	0.00389961	IL1			5.2	34.7495	0.0404064	0.0287337	IL1
7.25	13.73	0.0236724	0.00591859	IL1			7.55	31.9511	0.0190185	0.0240947	IL1
4.35	11.3858	0.0132394	0.0131702	IL1			1.9	23.0088	0.0884952	0.047245	IL1
9.05	32.7824	0.0180123	0.018402	IL1			9.35	17.8415	0.0133146	0.00746643	IL1
14.6	44.7338	0.0385637	0.00958589	IL1			7.6	19.349	0.0106313	0.0161049	IL1
11.9	27.062	0.041003	0.00662133	IL1			7.3	8.30368	0.00437036	0.00779939	IL1
6.6	17.8416	0.0115855	0.0163438	IL1			10.3	27.7468	0.0136014	0.0133825	IL1
8.25	17.5576	0.0139346	0.00851759	IL1			0.4	5.13055	0.0855092	0.050733	IL1
7.8	47.5896	0.0210574	0.0565119	IL1			8.2	25.0708	0.0305741	0.0100176	IL1
7.85	10.3488	0.00488153	0.0102809	IL1			7.6	38.4986	0.0246786	0.0262519	IL1
4.8	7.24019	0.00464115	0.0211228	IL1			3.4	47.5365	0.148552	0.0462851	IL1
4.7	6.49663	0.00755423	0.00638073	IL1			2.55	39.5558	0.123612	0.0579223	IL1
5.15	4.50234	0.00803989	0.00298639	IL1			4.9	9.68111	0.00701529	0.0167443	IL1
8.6	23.1151	0.0361173	0.00801748	IL1			7.25	7.91327	0.0050084	0.00601423	IL1
3.5	3.18713	0.00637426	0.00361019	IL1			13.3	12.0563	0.00634544	0.00354539	IL1
7.2	20.7858	0.0167627	0.0128205	IL1			4.95	24.199	0.0159204	0.0545352	IL1
4.2	4.84912	0.00484912	0.007211	IL1			12.05	35.733	0.0470171	0.00879853	IL1
4.1	7.3876	0.0102606	0.00814691	IL1			8.95	17.6309	0.00831646	0.0122417	IL1
9.95	7.1176	0.00320613	0.00406763	IL1			8.2	23.7139	0.0275742	0.00970961	IL1
8.2	59.7791	0.12454	0.0214565	IL1			4.2	28.194	0.0741947	0.0220249	IL1
8.15	9.45118	0.0121169	0.00379863	IL1			6.35	27.2626	0.0146573	0.0405581	IL1
3.2	3.59172	0.0224483	0.00257665	IL1			4.7	35.9977	0.0359977	0.0415379	IL1
4.3	19.4654	0.0167805	0.0358018	IL1			4.6	22.857	0.0253967	0.0247975	IL1
6.7	46.3652	0.0565429	0.0249801	IL1			3.85	37.2532	0.0477605	0.0499153	IL1
7.6	43.8623	0.0548279	0.0192232	IL1			6.15	30.0706	0.0176886	0.0404557	IL1
7.15	43.5324	0.0340097	0.0277652	IL1			6.25	45.0436	0.0388307	0.0341124	IL1
6.7	74.1529	0.10299	0.038197	IL1			6.05	104.123	0.208247	0.0546237	IL10
9.45	34.2205	0.0275972	0.0135612	IL1			3.65	98.227	0.163712	0.116405	IL10
7	23.3066	0.0122666	0.0263634	IL1			6	27.4528	0.0173752	0.0338842	IL10
5.9	38.7911	0.0285228	0.0394059	IL1			4.3	102.128	0.15474	0.0978949	IL10
4.7	46.859	0.0901134	0.0345837	IL1			2.75	61.9132	0.281424	0.0716665	IL10
3.55	25.608	0.0237111	0.0796977	IL1			7.4	27.3491	0.0231772	0.0153733	IL10
12.65	8.67831	0.00394469	0.00303909	IL1			4.05	113.513	0.315313	0.0914654	IL10
13.5	7.23448	0.00341249	0.0022027	IL1			7.05	20.9559	0.0227782	0.0108829	IL10
10.25	27.5469	0.0119769	0.0152263	IL1			3.7	19.2818	0.0741608	0.0158668	IL10
10.9	35.0736	0.0330883	0.010684	IL1			8.55	17.8214	0.00832774	0.0137664	IL10
4.3	8.12602	0.0150482	0.0069961	IL1			2.3	28.6708	0.0955693	0.0474125	IL10
6.2	13.4611	0.0181907	0.0078049	IL1			1.45	23.8074	0.119037	0.066082	IL10
7.85	16.9465	0.0126467	0.00941034	IL1			2.15	42.7098	0.152535	0.07586	IL10
10.4	15.1869	0.00612376	0.00913336	IL1			2.7	81.8527	0.240743	0.112753	IL10
11.75	27.2411	0.016215	0.00907838	IL1			6.05	85.5588	0.0725074	0.0700122	IL10
9.85	43.3118	0.0408602	0.0150708	IL1			4.75	44.3107	0.276942	0.0255227	IL10
8.25	27.274	0.0166305	0.016543	IL1			3	70.6983	0.114029	0.125926	IL10
8.1	33.5871	0.0180576	0.024631	IL1			2.15	45.9493	0.088364	0.139036	IL10
10.05	27.7936	0.0204365	0.0105032	IL1			1.45	21.0886	0.150633	0.0501719	IL10
4.35	22.2766	0.0188785	0.0411696	IL1			5.55	21.4344	0.0334913	0.013641	IL10
12.9	30.0911	0.026867	0.00747692	IL1			1.3	17.8308	0.0891542	0.0578618	IL10
9.7	30.8039	0.0314325	0.0105971	IL1			4	63.2486	0.131768	0.0573444	IL10
5.1	22.5765	0.0240176	0.0208983	IL1			2.65	55.8078	0.0845573	0.143368	IL10
7.8	29.2305	0.0324783	0.0131521	IL1			2.85	66.5596	0.107354	0.131504	IL10
8.8	14.9902	0.00851715	0.00860141	IL1			4.15	50.1919	0.119505	0.0410904	IL10
8.9	71.1425	0.0456042	0.035908	IL1			6.45	16.0865	0.00796362	0.0294271	IL10
11.5	38.7939	0.0440839	0.0104693	IL1			3.7	28.2263	0.030028	0.0541384	IL10
9	12.9032	0.0280504	0.00411984	IL1			6.15	54.3715	0.0823811	0.0303761	IL10
11.35	19.8696	0.0236543	0.00539069	IL1			3	17.8687	0.0255267	0.0367344	IL10
8.4	30.2746	0.094608	0.0099962	IL1			5.65	65.8827	0.0540022	0.0642754	IL10
8.6	143.723	0.0798459	0.0884863	IL10			8.7	19.168	0.00792066	0.0182853	IL10
5.2	128.258	0.320645	0.0770858	IL10			5	68.1041	0.103188	0.051156	TNF
7	197.45	0.205677	0.10835	IL10			7.35	36.0254	0.0290528	0.0213304	TNF
12.25	11.15	0.00929165	0.00300514	IL10			9.2	22.0281	0.0203964	0.00853096	TNF
6.55	65.0183	0.0492563	0.0503537	IL10			5.75	63.7028	0.106171	0.0379014	TNF
2.95	177.544	0.522189	0.21635	IL10			16.35	48.9234	0.0218408	0.0113563	TNF
5	156.767	0.29031	0.10842	IL10			10.55	27.3704	0.031826	0.00816238	TNF
4.1	203.184	0.441704	0.174642	IL10			8.55	69.1117	0.0705222	0.0283673	TNF
7.1	174.317	0.145264	0.107287	IL10			3.15	38.57	0.0551	0.0705799	TNF
6.3	138.693	0.216708	0.0733239	IL10			8.75	69.0714	0.076746	0.0267444	TNF
2.6	114.432	0.572158	0.138847	IL10			5.2	24.4092	0.0312939	0.0189531	TNF
2.5	92.1808	0.219478	0.163106	IL10			8.45	42.218	0.0727897	0.0151833	TNF
5.6	78.5565	0.206728	0.0421588	IL10			4.15	8.06267	0.0103368	0.00844635	TNF
5.6	6.57932	0.00378122	0.0132328	IL10			11.85	31.6506	0.0329694	0.00839953	TNF
9.35	45.2575	0.0314288	0.0197926	IL10			6.75	5.96572	0.00962212	0.00289422	TNF
1.8	64.6282	0.46163	0.115263	IL10			2.15	9.24444	0.0177778	0.0274713	TNF
1.45	50.4459	0.360328	0.118268	IL10			10.8	28.3143	0.0232085	0.00918135	TNF
1.7	52.249	0.373207	0.0995683	IL10			11.2	9.0401	0.0129144	0.00239288	TNF
3.55	187.843	0.521786	0.179499	IL10			12.2	7.66798	0.00311707	0.00309383	TNF
8.25	116.636	0.306938	0.040022	IL10			3.75	52.4104	0.0727922	0.0686436	TNF
8.3	80.155	0.0690991	0.0370594	IL10			6.25	13.0944	0.0116914	0.00948184	TNF
4.05	73.0571	0.0890941	0.0932029	IL10			13.65	33.1616	0.0263188	0.00790247	TNF
8.8	59.9721	0.0312355	0.037705	IL10			5.55	8.55532	0.00712944	0.00830028	TNF
9.3	69.4043	0.0301758	0.0493721	IL10			5.45	36.0024	0.0285733	0.0397588	TNF
9.15	73.3439	0.04584	0.0358509	IL10			3.6	8.28772	0.0159379	0.00911649	TNF
9.8	24.3244	0.0138207	0.0110744	IL10			8.5	20.9621	0.0190565	0.00912839	TNF
5.1	69.7854	0.436159	0.0374945	IL10			15.4	38.7632	0.0372723	0.00757441	TNF
5.15	104.04	0.577998	0.0558394	IL10			2.55	7.84511	0.0140091	0.0174579	TNF
8.75	43.2783	0.0318223	0.020194	IL10			7.95	8.33897	0.00758088	0.00404574	TNF
5.6	197.94	0.341276	0.120568	IL10			5.25	24.0852	0.0191152	0.0293339	TNF
4.15	134.02	0.446734	0.0998536	IL10			11.15	3.94375	0.00162965	0.00182496	TNF
4	93.8422	0.223434	0.0807648	IL10			5.1	68.9306	0.10444	0.050524	TNF
7.15	84.2316	0.127624	0.0385841	IL10			4.3	57.4183	0.10633	0.0491466	TNF
2.65	96.5002	0.603126	0.109356	IL10			16.5	68.4428	0.0302844	0.0158111	TNF
5.9	52.284	0.0901448	0.0296817	IL10			11.8	50.2647	0.0698121	0.0126081	TNF
4.9	73.0348	0.214808	0.0452406	IL10			9.3	43.9598	0.0281793	0.0205323	TNF
6.3	109.095	0.209797	0.0550002	IL10			9.45	56.907	0.0646671	0.0197549	TNF
6.65	136.328	0.206558	0.068662	IL10			14.6	59.9799	0.0365731	0.0142823	TNF
6.15	85.6941	0.0808434	0.0616848	IL10			8.55	34.6083	0.0288403	0.0156968	TNF
1.35	72.2474	0.451546	0.199407	IL10			7.8	83.7642	0.102151	0.0365999	TNF
6.6	119.835	0.124829	0.071967	IL10
4.55	138.523	0.135807	0.176754	IL10
4.4	80.063	0.080063	0.107626	IL10
4.9	154.214	0.148283	0.171307	IL10
8.5	48.4572	0.0378572	0.0227756	IL10
4.75	74.8086	0.0763353	0.0826456	IL10
4.05	64.4137	0.0847549	0.076402	IL10
1.6	64.3546	0.459676	0.133013	IL10
9.55	74.7462	0.0533901	0.0307782	IL10
4.65	77.124	0.0612095	0.132233	IL10
3.9	209.589	0.361361	0.217319	IL10
3.9	88.8256	0.222064	0.0777042	IL10
3.25	91.341	0.190294	0.113305	IL10
9.45	59.2788	0.0630625	0.0209319	IL10
8.9	35.8948	0.033863	0.0143967	IL10
7	41.7804	0.0298432	0.0300407	IL10
4.55	107.055	0.157434	0.0948724	IL10
6.35	90.3174	0.0852051	0.0618174	IL10
5.55	49.7068	0.0710097	0.0321212	IL10
9	97.581	0.119001	0.035049	IL10
9.25	129.647	0.0600218	0.0849594	IL10
5.25	104.453	0.0932614	0.108159	IL10
7.85	67.9967	0.0293089	0.0840297	IL10
10	90.0517	0.0833812	0.0309869	IL10
6.2	136.78	0.0888181	0.148358	IL10
9.1	60.364	0.0298832	0.0375851	IL10
8.1	88.4088	0.0866753	0.0399977	IL10
5.05	79.1673	0.247398	0.046786	IL10
6.9	86.6642	0.0722201	0.0554945	IL10
6.55	76.0444	0.0760444	0.0467315	IL10
5.95	69.8519	0.0513617	0.0693253	IL10
12	86.5057	0.0576705	0.0263387	IL10
9.2	78.5512	0.0516784	0.0365274	IL10
1.8	90.6459	0.503588	0.171614	IL10
11.85	102.883	0.0816528	0.0296645	IL10
3	115.344	0.339247	0.137029	IL10
3.4	132.427	0.264855	0.157251	IL10
1.55	97.0581	0.539212	0.226991	IL10
8.2	98.3747	0.189182	0.035862	IL10
3.1	129.178	0.215296	0.208282	IL10
2.65	117.77	0.256021	0.201372	IL10
2	97.9603	0.272112	0.232459	IL10
1.8	93.427	0.291959	0.243057	IL10
5.1	183.012	0.169455	0.193074	IL10
8.55	81.7966	0.0834659	0.0337443	IL10
2.55	85.3593	0.203236	0.146623	IL10
4.75	130.757	0.100582	0.224821	IL10
3.85	139.4	0.145209	0.245652	IL10
1.7	77.2144	0.214485	0.249836	IL10
2.6	100.172	0.17271	0.22687	IL10
1.55	80.8676	0.269559	0.262718	IL10
1.5	81.5067	0.407534	0.208927	IL10
2.5	135.779	0.339448	0.23372	IL10
3.5	98.6754	0.102787	0.2299	IL10
1.9	82.8219	0.230061	0.215383	IL10
1.55	85.1569	0.327527	0.243082	IL10
1.5	82.9486	0.414743	0.213164	IL10
1.95	108.889	0.302469	0.271645	IL10
2.65	103.068	0.190867	0.205721	IL10
3.15	132.129	0.213111	0.212415	IL10
2.95	126.867	0.211445	0.225707	IL10
2.6	116.656	0.253599	0.206294	IL10
2	98.7618	0.274338	0.23431	IL10
1.8	93.6019	0.292506	0.24173	IL10
5.1	106.392	0.1209	0.0928251	IL10
4.9	154.087	0.142673	0.179003	IL10
5.15	200.649	0.218096	0.178645	IL10
8.85	78.1824	0.0542933	0.0375113	IL10
3.05	129.322	0.190179	0.246262	IL10
3.9	145.109	0.14807	0.25838	IL10
4.65	69.9017	0.0485428	0.173632	IL10
2.65	64.6536	0.0923623	0.18864	IL10
7.45	161.624	0.0939674	0.129592	IL10
6.15	175.516	0.172075	0.123237	IL10
4.5	159.073	0.193992	0.16493	IL10
10.45	87.8806	0.0549253	0.0343276	IL10
10.2	66.6195	0.0432594	0.0264064	IL10
4.4	85.2172	0.0774702	0.132929	IL10
8.5	62.1864	0.0647775	0.0255636	IL10
2.3	49.3957	0.112263	0.105396	TNF
6.25	85.7244	0.0587153	0.0839595	TNF
5.45	96.2835	0.0678053	0.13006	TNF
5.4	66.3511	0.0705863	0.0551506	TNF
5.85	75.005	0.0961602	0.0485824	TNF
3.85	49.6752	0.177411	0.0399927	TNF
8.1	59.0798	0.0399188	0.0339477	TNF
6.1	47.072	0.0362092	0.0418868	TNF
10.4	41.5018	0.0209605	0.0191165	TNF
3.35	63.6594	0.127319	0.0771284	TNF
7.4	59.3631	0.0456639	0.0361736	TNF
3.5	35.4259	0.0432023	0.0605442	TNF
3.35	34.122	0.0812429	0.0372772	TNF
3.55	37.8311	0.0630518	0.0469388	TNF
7.45	82.7629	0.0689691	0.0470236	TNF
2.65	52.3229	0.104646	0.0959547	TNF
2.1	29.7093	0.0825259	0.0643155	TNF
4	36.0876	0.0305827	0.0883177	TNF
2.4	19.0317	0.063439	0.0297265	TNF
3.8	41.2067	0.0605981	0.0500809	TNF
3.55	41.2226	0.0502715	0.0706081	TNF
3.5	40.7845	0.0971059	0.0424406	TNF
10.9	42.6145	0.152195	0.0104801	TNF
5.75	124.267	0.147937	0.0861319	TNF
5.05	46.1332	0.104848	0.0295623	TNF
3.9	53.5761	0.148822	0.0449096	TNF
2.55	46.8926	0.0781543	0.116128	TNF
3.75	55.154	0.137885	0.0509101	TNF
2.1	42.0302	0.210151	0.0671842	TNF
1.4	22.6974	0.0756579	0.0939365	TNF
5.35	41.5352	0.0340453	0.0460613	TNF
3.6	49.4592	0.112407	0.0503007	TNF
2.2	55.3537	0.125804	0.131442	TNF
2.7	44.1912	0.0712761	0.0984341	TNF
3	35.5634	0.0613163	0.0589748	TNF
3.6	59.1826	0.211367	0.0518799	TNF
3.45	36.4592	0.0520846	0.0546797	TNF
3.5	45.9081	0.0604054	0.0739206	TNF
2.2	43.5731	0.145244	0.0777933	TNF
2.45	44.5023	0.105958	0.0814764	TNF
5.55	48.9259	0.106361	0.0280672	TNF
2.35	58.0895	0.18153	0.0952793	TNF
10.2	71.6319	0.0365469	0.0340674	TNF
4.55	40.9897	0.0476624	0.0434784	TNF
3.2	43.1754	0.0863508	0.0567535	TNF
3.45	49.9187	0.138663	0.0498518	TNF
7.45	95.9824	0.0539227	0.0813244	TNF
6.05	92.3457	0.0563083	0.121008	TNF
5.2	65.3369	0.0544474	0.0757091	TNF
5.6	33.6396	0.0420495	0.0236379	TNF
5.6	23.233	0.0173381	0.0261976	TNF
6	38.9227	0.0432474	0.0256023	TNF
2.3	44.9062	0.12474	0.0820917	TNF
2.35	43.4955	0.114462	0.0797261	TNF
2.4	50.1789	0.156809	0.0808002	TNF
2.3	50.5966	0.148814	0.0886308	TNF
3.5	69.8692	0.124766	0.0850011	TNF
4.85	94.4496	0.181634	0.0673356	TNF
5.2	94.5803	0.0945803	0.0892113	TNF
3.15	28.0171	0.200122	0.0245965	TNF
7.7	49.1634	0.0215629	0.0629383	TNF
3.8	21.9253	0.0238318	0.0371888	TNF
7.55	38.6085	0.0292489	0.0227403	TNF
7.7	49.416	0.0380123	0.0280432	TNF
3.05	28.9691	0.0852033	0.0332329	TNF
3.25	55.3495	0.115311	0.0686791	TNF
5.05	44.8696	0.0897392	0.0296916	TNF
6.35	52.5646	0.0641032	0.0308165	TNF
2.5	42.53	0.118139	0.0675962	TNF
3.25	32.7883	0.136618	0.0307857	TNF
2.6	41.4417	0.0941858	0.0701144	TNF
1.75	15.7568	0.0716217	0.033906	TNF
2.95	24.1349	0.0524672	0.0343558	TNF
4	28.3591	0.0393876	0.0327868	TNF
3.45	83.8565	0.182297	0.0927541	TNF
4.4	98.1358	0.175242	0.0825322	TNF
3.85	59.4415	0.114311	0.0592721	TNF
2.75	48.0207	0.184695	0.0582005	TNF
3.45	55.5515	0.185172	0.0521783	TNF
5.35	39.4122	0.0518581	0.0288362	TNF
3.85	42.9976	0.134367	0.0356104	TNF
2.95	22.3725	0.0360847	0.041207	TNF
7.55	19.2049	0.0145492	0.0114156	TNF
0.6	1.81334	0.00824244	0	TNF
5.6	53.9063	0.0842286	0.0338208	TNF
6	9.13524	0.00830476	0.00686664	TNF
5.55	38.279	0.0434989	0.028941	TNF
5.2	34.029	0.0223875	0.0625756	TNF
4.95	106.646	0.0874146	0.144063	TNF
2.65	9.2733	0.0201593	0.0155648	TNF
3.1	53.2795	0.12109	0.0672486	TNF
5.35	73.4171	0.0874014	0.0570112	TNF
5.5	56.633	0.0602478	0.0455821	TNF
6.15	75.9942	0.0974285	0.0455576	TNF
10.1	50.5088	0.0561209	0.0161187	TNF
3.1	41.6725	0.260453	0.0388302	TNF
3.05	28.4767	0.0418775	0.0535231	TNF
4.8	122.646	0.204409	0.0941984	TNF
3.1	19.1031	0.063677	0.0197294	TNF
7.3	67.2983	0.134597	0.0279099	TNF
4.9	34.1744	0.085436	0.0221163	TNF
3.3	21.843	0.0682595	0.022034	TNF
3.4	27.5319	0.0983283	0.0259683	TNF
8.25	34.5872	0.101727	0.0116721	TNF
3.65	39.5761	0.073289	0.0434083	TNF
3.05	39.8304	0.12447	0.0449221	TNF
3	27.4826	0.114511	0.0291877	TNF
2.75	39.841	0.0866108	0.0636286	TNF
3.7	41.6501	0.0743752	0.04581	TNF
3.2	97.4042	0.211748	0.120973	TNF
6.25	67.7724	0.154028	0.0324299	TNF
3.8	23.3889	0.0238662	0.0444345	TNF
3.9	31.9181	0.0591076	0.0316456	TNF
2.15	44.0037	0.0814883	0.14353	TNF
3.65	49.1604	0.0438932	0.148514	TNF
3.35	35.2334	0.0326235	0.141968	TNF
1.15	22.6252	0.0808042	0.131301	TNF
1.1	9.02989	0.0752491	0.0250349	TNF
2.25	28.07	0.0935667	0.0435883	TNF
2.95	49.9473	0.13144	0.0639137	TNF
3.1	23.7783	0.108083	0.0234461	TNF
5.85	22.7813	0.0177979	0.0212258	TNF
3.5	66.8711	0.104486	0.0890614	TNF
3.45	76.0093	0.152019	0.0883505	TNF
3.75	34.8414	0.0497735	0.04455	TNF
6.8	60.8945	0.0454436	0.0447328	TNF
7.4	79.1736	0.0388106	0.087771	TNF
2.4	43.4773	0.155276	0.0654661	TNF
11	39.9084	0.0159634	0.0212064	TNF
4.8	114.582	0.114582	0.126045	TNF
5.9	88.4431	0.0614188	0.0979422	TNF
6	69.4671	0.0457021	0.0801493	TNF
3.35	54.5385	0.0779121	0.0854728	TNF
2.15	49.1732	0.153666	0.0917119	TNF
3.6	63.7611	0.0777574	0.106246	TNF
2.35	50.0825	0.156508	0.0800333	TNF
2.25	48.5453	0.0866881	0.144823	TNF
3.3	40.7094	0.0508868	0.0801183	TNF
3.45	67.3723	0.140359	0.0760477	TNF
0.8	12.1722	0.202871	0.0394202	TNF
2.3	32.8457	0.0912381	0.0607528	TNF
9.5	40.6059	0.0369145	0.015099	TNF
0.4	2.58731	0.129365	0.0158938	TNF
7.2	50.7612	0.0416075	0.0308576	TNF
3.8	30.5666	0.0477603	0.0353982	TNF
2.3	25.0055	0.0658039	0.0475422	TNF
11.6	20.6024	0.114458	0.00458011	TNF
2.45	11.9679	0.0221627	0.0264828	TNF
2.9	16.2919	0.0193951	0.0523015	TNF
5.05	39.3132	0.0504015	0.0320705	TNF
2.25	30.1216	0.0519337	0.0989958	TNF
1.8	26.1062	0.0502042	0.14099	TNF
6.3	63.7941	0.0522902	0.049518	TNF
6.45	63.5301	0.0635301	0.040419	TNF
4.95	34.5421	0.0308411	0.0410561	TNF
6.1	32.4107	0.0270089	0.0263997	TNF
4.75	31.6331	0.0527219	0.0246006	TNF
3.45	26.845	0.0639166	0.0283832	TNF

## Sheet: Suppl Fig 1 B,E
Suppl Fig 1B Area of Jugular (prdm12+) and nodose (phox2b+) neurons averaged per section
Mouse.Section	Jugular	Nodose
1.1	217.663	259.208
1.2	166.596	285.906
1.3	213.467	267.099
2.1	205.051	235.628
2.2	241.135	249.603
2.3	212.936	264.924
3.1	174.099	223.724
3.2	140.591	230.317
3.3	152.995	226.854
4.1	353.666	321.894
4.2	306.014	354.739
4.3	270.894	320.169
5.1	288.622	310.56
5.2	279.452	316.007
5.3	254.456	347.403
Suppl Fig 1B Diameter of Jugular (prdm12+) and nodose (phox2b+) neurons averaged per section
Mouse.Section	Jugular	Nodose
1.1	16.2378	17.7983
1.2	14.1347	18.6686
1.3	16.1393	18.1086
2.1	15.568	17.0382
2.2	16.8151	17.5623
2.3	15.9517	17.9578
3.1	14.6175	16.5645
3.2	13.0056	16.8196
3.3	13.6428	16.7143
4.1	20.941	19.9078
4.2	19.3574	20.9221
4.3	18.292	19.8411
5.1	18.5761	19.4737
5.2	18.4272	19.7074
5.3	17.5952	20.71
Suppl Fig. 1E Number of ATP-activated neurons (count per experiment)
Jugular Ganglion	Nodose Ganglion
0	5
0	35
0	18
0	28
0	12
0	26

## Sheet: Suppl Fig 2 A-E
Suppl Fig 2 A Comparison of 3 cytokine-specific responses additional parameters, averaged per mouse
Duration (sec)				Rise Slope (DFF/sec)				Integral (DFF x sec)				Number of peaks (count)				Decay Slope (DFF/sec)
IL-1B	TNF	IL-10		IL-1B	TNF	IL-10		IL-1B	TNF	IL-10		IL-1B	TNF	IL-10		IL-1B	TNF	IL-10
11.1687	5.11765	3.52143		0.00833283	0.186262	0.6399		47.9337	194.752	280.888		9.625	9.52941	1.28571		0.00737582	0.064499	0.23922
9.13889	4.66875	4.26852		0.0183422	0.11209	0.278894		77.9762	127.837	210.027		10.2222	7.625	6.55556		0.00779632	0.049148	0.144689
5.5625	4.642	5.69286		0.078646	0.10123	0.0692595		132.663	218.868	229.204		10.1667	9.32	13.7143		0.06305	0.059551	0.0639872
5.74583	2.87885	6.38261		0.084893	0.15606	0.270687		79.1542	84.9498	210.659		9.16667	4.61538	7.08696		0.036664	0.098831	0.128604
5.85833	7.4	5.615		0.112442	0.317595	0.241575		176.776	136.394	144.181		10.4167	2.5	13.2		0.041815	0.033348	0.067368
8.3625	4.92143	5.84643		0.0988535	0.118427	0.123621		241.604	118.548	310.645		13.5	8.625	13		0.027487	0.073589	0.0646799
6.51154	5.325	8.01667		0.038593	0.106642	0.071632		75.8856	113.503	297.023		11.3846	10.75	15.1111		0.0227574	0.067586	0.076481
6.98182	5.69688	5.73095		0.151619	0.09821	0.112189		279.945	192.595	158.954		11.3636	11.125	10.5238		0.0542913	0.043888	0.0570896
5.39286	5.18051	4.44		0.0763953	0.166092	0.192125		73.4681	116.307	193.156		9.78571	9.23729	6.8		0.0203815	0.068209	0.148432
	6.3075	5.7			0.038239	0.0484936			121.929	549.208			11.4737	2.5			0.031948	0.0294791
		5.74861				0.161721				251.829				9.52778				0.0979508
Suppl Fig 2 B Comparison of IL1B-specific responses in control and DSS, additional parameters, averaged per mouse
Duration (sec)			Rise Slope (DFF/sec)			Integral (DFF x sec)			Number of peaks (count)			Decay Slope (DFF/sec)
control	DSS		control	DSS		control	DSS		control	DSS		control	DSS
6.89286	3.03		0.024436	0.162406		81.3845	42.9092		12.2857	2.8		0.048544	0.072661
6.47727	4.57609		0.062736	0.095131		130.217	42.9778		12.7273	6.21739		0.015726	0.025674
5.42857	5.68929		0.017877	0.07897		80.3623	96.8588		7.64286	11.1429		0.022657	0.026013
6.4421	5.38846		0.054747	0.060773		88.105	67.0826		10.3684	8.69231		0.031215	0.036187
8.11167	7.37222		0.073803	0.035518		130.4	57.164		14.4667	10.5		0.025457	0.022769
7.1425	4.782		0.091007	0.082203		84.0736	119.403		11.75	7		0.043125	0.03835
7.38333	4.588		0.02753	0.114364		85.723	85.7547		11.3333	6.32		0.019307	0.057053
8.18333			0.036642			100.591			14.0833			0.013838
Suppl Fig 2 C Comparison of TNF-specific responses in control and DSS, additional parameters, averaged per mouse
Duration (sec)			Rise Slope (DFF/sec)			Integral (DFF x sec)			Number of peaks (count)			Decay Slope (DFF/sec)
control	DSS		control	DSS		control	DSS		control	DSS		control	DSS
5.50769	7.01875		0.055387	0.081758		111.546	277.871		8.42857	12.25		0.037225	0.045705
8.475	8.86111		0.109386	0.07489		404.613	228.795		17.375	14.7778		0.040338	0.058921
6.75	10.2		0.048229	0.056412		154.408	106.347		13	12		0.044995	0.01142
5.83696	7.19167		0.109379	0.022232		150.913	258.617		9.95652	13.3333		0.062584	0.017871
4.77	8.71667		0.144101	0.069867		112.952	233.186		7.3	13.1667		0.062401	0.033229
4.62857	7.60833		0.154351	0.047452		101.043	123.173		6.47059	13		0.061334	0.018288
4.7	7.15882		0.142177	0.060069		101.33	92.63		6.63636	10.4118		0.063339	0.02027
7.00312	5.31		0.055282	0.105309		178.41	51.4724		14.5	6.6		0.041096	0.046597
4.9119	8.265		0.133363	0.061281		96.1615	130.894		8.80952	12.2		0.059572	0.022001
4.33684	6.13158		0.087193	0.06379		93.4831	144.65		9.10526	11.0526		0.044357	0.030396
6.03			0.116289			181.417			11.6			0.052849
Suppl Fig 2 D Comparison of IL10-specific responses in control and DSS, additional parameters, averaged per mouse
Duration (sec)			Rise Slope (DFF/sec)			Integral (DFF x sec)			Number of peaks (count)			Decay Slope (DFF/sec)
control	DSS		control	DSS		control	DSS		control	DSS		control	DSS
5.18929	3.65577		0.164081	0.105691		215.732	64.6266		11.2857	5.61538		0.055311	0.05869
9.19091	4.34		0.098503	0.110055		123.956	156.043		12.2273	7.1		0.035774	0.060194
5.825	4.438		0.229151	0.141181		147.294	68.9943		8.22	7.08		0.073648	0.054555
6.1875	6.63333		0.440401	0.073869		397.146	88.9852		11.8333	11.2		0.148767	0.051458
6.32	5.97917		0.55287	0.138573		160.564	136.102		10.9	6.91667		0.052486	0.054731
3.9	4.14167		0.187812	0.17775		410.48	153.241		8.9	5.5		0.059534	0.076538
5.1	4.97		0.276729	0.231652		217.619	345.639		6.625	5.6		0.077961	0.111467
	7.46364			0.076503			97.787			12			0.035659
Suppl Fig 2 E Comparison of spontaneous activity in control and DSS, additional parameters, averaged per mouse
Duration (sec)			Rise Slope (DFF/sec)			Integral (DFF x sec)			Number of peaks (count)			Decay Slope (DFF/sec)
control	DSS		control	DSS		control	DSS		control	DSS		control	DSS
4.36	3.594		0.0923903	0.0883345		86.8282	83.9408		6.06667	7.4		0.0621747	0.0570691
7.4	3.38462		0.140808	0.124212		177.375	57.484		12.3125	6.53846		0.0461635	0.077247
5.2875	9.61216		0.0571253	0.0380925		49.1461	85.6516		9.41667	13.973		0.0397	0.025123
5.13611	5.67872		0.140653	0.0239309		137.311	51.4227		7.94444	7		0.0420534	0.0160381
4.02187	4.18393		0.132176	0.128436		58.1867	80.4573		5.3125	8.32143		0.0530423	0.0696777
3.555	7.02308		0.0423183	0.0405468		48.8188	21.592		5.16667	6.61538		0.0196983	0.01851
3.84286	4.68846		0.0162801	0.200329		65.6357	55.3308		5	6.76923		0.0163821	0.0727005
5.9	6.72692		0.0467264	0.0438769		93.0057	46.266		9.5	6.69231		0.0294543	0.0295476
3.99211	3.33214		0.0683508	0.112916		41.7579	38.3228		6.47619	6.35714		0.0396703	0.063408
5.36429	3.82368		0.114479	0.154144		69.3382	98.1309		6.25	6.36842		0.0621418	0.0776128
3.72187			0.10372			65.0283			5.30556			0.0425077
4.708			0.131245			106.156			7.96154			0.0456157
4.38065			0.138221			126.835			6.82353			0.0697045
3.38158			0.154308			66.1708			5.72881			0.0894395

## Sheet: Suppl Fig 3 A-B
Suppl Fig 3A Peak amplitude of cytokine responses averaged per mouse (DFF)
IL1B				TNF				IL10
100 ng/mL	200 ng/mL	400 ng/mL		25 ng/mL	50 ng/mL	100 ng/mL		25 ng/mL	50 ng/mL	100 ng/mL
19.3891	23.9054	19.4154		29.9058	62.2839	37.9351		53.2248	49.4712	57.6854
29.5287	29.6452	29.3344		37.6016	39.7866	50.2724		65.8825	85.2079	62.1618
22.7514	20.1038	26.6347		36.3541	34.7947	43.4021		50.8081	54.6977	57.9465
Suppl Fig 3B Peak amplitude of cytokine responses averaged per mouse (DFF)
IL1b	TNF	IL10
22.2053	34.0654	54.2512
42.7782	24.7941	82.0827
41.0481	53.4913	29.3313
31.3201	42.9116	39.3383
25.1809		47.6558
19.4124		29.8917

## Sheet: Suppl Fig 4 A
Suppl Fig 4A: Labeled neuron counts
Grand Total (Macro Counts)				FOV Average % of total
Label:		Count			Vglut2- GCaMP6	TNFR	IL1R	IL10R	All	None
TNFR+		819		FOV1	100	69	62	33	21	10
IL1R+		708		FOV2	100	91	71	80	61	1
IL10R+		556		FOV3	100	83	71	57	47	7
Colocalized		442		FOV4	100	87	77	58	47	3
Vglut-Gcamp6		1000		FOV5	100	78	68	50	34	4
Blank		68		FOV6	100	79	75	53	41	8
				FOV7	100	85	67	64	54	12
				FOV8	100	73	77	76	56	9
				FOV9	100	81	62	43	35	8
				FOV10	100	93	69	51	46	6
